# Supplementary material for: Functional redundancy of OsPIN1 paralogous genes in regulating plant growth and development in rice
Source: Plant Signal Behav. 2022 Apr 20;17(1):2065432. doi: 10.1080/15592324.2022.2065432 (PMC9037464; doi:10.1080/15592324.2022.2065432)
Supplement: Supplemental Material [file KPSB_A_2065432_SM4032.zip]

Archive with 4 entries (4 files):
- 20220405 OsPIN1 Figure.pdf
- 20220405 Supplemental table1.pdf
- 20220405_OsPIN1_Figure.ppt
- 20220405_Supplemental_table1.doc
